# Supplementary material for: Reactive Oxygen Species-Dependent Activation of EGFR/Akt/p38 Mitogen-Activated Protein Kinase and JNK1/2/FoxO1 and AP-1 Pathways in Human Pulmonary Alveolar Epithelial Cells Leads to Up-Regulation of COX-2/PGE2 Induced by Silica Nanoparticles
Source: Biomedicines. 2023 Sep 25;11(10):2628. doi: 10.3390/biomedicines11102628 (PMC10604097; doi:10.3390/biomedicines11102628)
Supplement: Supplementary file 1 [file biomedicines-11-02628-s001.zip]

Archive with 1 entries (1 files):
- biomedicines-2606321-supplementary.pdf
